# Supplementary material for: Author Correction: Class I HDAC inhibitors enhance YB-1 acetylation and oxidative stress to block sarcoma metastasis
Source: EMBO Rep. 2025 May 29;26(12):3226–7. doi: 10.1038/s44319-025-00478-6 (PMC12187908; doi:10.1038/s44319-025-00478-6)
Supplement: Supplementary file 1 — Figure 5A Source Data [file 44319_2025_478_MOESM1_ESM.zip]

Archive with 8 entries (8 files):
- Vehicle4.tif
- Vehicle3.tif
- Vehicle2.tif
- Vehicle1.tif
- MS275_4.tif
- MS275_3.tif
- MS275_2.tif
- MS275_1.tif
